# Supplementary material for: Prevalence and Factors Associated with the Triple Burden of Malnutrition among Mother-Child Pairs in Sub-Saharan Africa
Source: Nutrients. 2021 Jun 15;13(6):2050. doi: 10.3390/nu13062050 (PMC8232587; doi:10.3390/nu13062050)
Supplement: Supplementary file 1 [file nutrients-13-02050-s001.zip]

Archive with 1 entries (1 files):
- nutrients-1242917-supplementary.pdf
